# Supplementary material for: Somatic Alteration Burden Involving Non-Cancer Genes Predicts Prognosis in Early-Stage Non-Small Cell Lung Cancer
Source: Cancers (Basel). 2019 Jul 19;11(7):1009. doi: 10.3390/cancers11071009 (PMC6678704; doi:10.3390/cancers11071009)
Supplement: Supplementary file 1 [file cancers-11-01009-s001.zip]

Archive with 2 entries (2 files):
- cancers-549668-Supplementary Tables S1,S2,S3,S4,S7.xlsx
- cancers-549668-Supplementary.pdf
